# Supplementary material for: Exploration of Genome-Wide Recombination Rate Variation Patterns at Different Scales in Pigs
Source: Animals (Basel). 2024 Apr 29;14(9):1345. doi: 10.3390/ani14091345 (PMC11083071; doi:10.3390/ani14091345)
Supplement: Supplementary file 1 [file animals-14-01345-s001.zip]

Archive with 1 entries (1 files):
- animals-2974750-supplementary.pdf
